# Supplementary material for: Genome-Wide Identification, Phylogenetic, and Expression Analysis of Jasmonate ZIM-Domain Gene Family in Medicago Sativa L
Source: Int J Mol Sci. 2024 Oct 1;25(19):10589. doi: 10.3390/ijms251910589 (PMC11477025; doi:10.3390/ijms251910589)
Supplement: Supplementary file 1 [file ijms-25-10589-s001.zip › Table S1.xlsx]

## Sheet: Sheet1
Table S1. CDS and protein sequences of the MsJAZs identified in this study.
Gene name	Gene ID	Sequence type	Sequences
MsJAZ1	MsG0180001147	CDS	ATGATTCCTTTGTGGCTATGTGTAGGTTTTACGAATGTTTCAGCAGTAAAATGGCCCTTCTTGAACAAAGTCTCTGCTCATTCATATTTGACGCCTTTAAAAGTTTCTGAAAACGATAAGGCTAAAATGATATCTTCTGGTTTCATACAGTATCCTGTACAACACAATGTGAATTTTATGAATCGTCATCATGATGTGAAGATGTTTCCAGTTTCCAATCAAGCAAATTCACTTTCTGCGGTACATCCGCTCCTAAAAAATCATCTTGTAACTTTTGGTCAGAATATGAACGGTGCTAATGCGAAGCAATCACTACTTGGTGGATCACCGCTTACAGCACCTCATTCAGTTCTTCCGATCGTTGGTACTGTTGCTGGTTTGGTTGAACCATGTGAGAAA…
		Protein	MIPLWLCVGFTNVSAVKWPFLNKVSAHSYLTPLKVSENDKAKMISSGFIQYPVQHNVNFMNRHHDVKMFPVSNQANSLSAVHPLLKNHLVTFGQNMNGANAKQSLLGGSPLTAPHSVLPIVGTVAGLVEPCEKPSAPAPQLTMFYGGTVNIFNDITPEKAQAIMLLAGSGLSAASNRAQPEVQASSSKFASGDDGLPISQPVDIPPCSGISSPLSVSSHTGPQPGSGSSSSDEFMAAKTSRGPTPTTSACKVVTPKVVNATTMVPSAIPQARKASLARFLEKRKERVMSAAPYNLNKKSEDAQMPNSTGANISAATSTANMPVANQG
MsJAZ2	MsG0280007019	CDS	ATGAGGAGGAATTGCAACTTGGAACTATGCCTTTTTCCTCCATACAACAATTCTAGCAATCACCAAAATCACCCCATGGTAGAAGAAGAGGATAGTAATGAGAGCACTCCAATGCAAAATCAGCAACAGCCACTGACCATTTTCTACGATGGCAAGATGTGTGTTACTGATGTCACAGAGCTTCAGGCCAAATCCATCTTAATGCTGGCAAATAGAATTAAGGTGCAAGAAAAAGTGATGACTCCAATAGGGTCAGAGCCATCAACACCAACAATAGTGCAATCTCCTCATCAATTATATAGCCCTGGACCAGGTCTTTCCATGAAAAGATCTTTGCAAAGGTTTCTACAAAAGAGAAAGAATAGGGTCCAAGAAGCATCTCCATATCATCGTTAG
		Protein	MRRNCNLELCLFPPYNNSSNHQNHPMVEEEDSNESTPMQNQQQPLTIFYDGKMCVTDVTELQAKSILMLANRIKVQEKVMTPIGSEPSTPTIVQSPHQLYSPGPGLSMKRSLQRFLQKRKNRVQEASPYHR
MsJAZ3	MsG0280007633	CDS	ATGTCTTTTGAGGTTTCTCAAGATGATAATACTAAGATCTTATCTGATCCCATAACATCTGCTGGTTTTATGACTCCAGATGCATTTGACTGTAGTAAAAAACTCTCAGCTGAACCTCAGAAATCTTTCAATCATGATGGGCAAGGTGGCTTTCACTTTTCACTTATTCCATATCCTGTACAACATGATGTGAAGATGTTTTCACTTTCCAATCAAGCTAATACAGTTTCATTGACGAACTCATTCCCGAGGAATCATTTTGTAACTGCTGGTCAGAATATGAATGGTAATCATATGAAGCTGCCACTACTTGGGGGGATACCTGTTACATCGCCTCAACCAACTCTTCCCACCATTGGTGCCGTCGTTGGAATGCCTGAATCGTACAATGTGAAACCA…
		Protein	MSFEVSQDDNTKILSDPITSAGFMTPDAFDCSKKLSAEPQKSFNHDGQGGFHFSLIPYPVQHDVKMFSLSNQANTVSLTNSFPRNHFVTAGQNMNGNHMKLPLLGGIPVTSPQPTLPTIGAVVGMPESYNVKPSLPSSQLTIFYAGTVNVFNDVPADKAQAILLLARNGVSVASNIAHTELQAPGDGVPVSQPANAPASSGHPSPISISSHTGAQSGSGSTSTNEFLAVKTTGVPITPVSNAEPPRVIDAITMLASAIPQARKASLARFLEKRKERVMNAAPYNINKKSEECTSS
MsJAZ4	MsG0280008436	CDS	ATGTCTACCTCATCGGAATATTCAGAAGTTTCCGGCAACAAACCACCGGCGAAGTCACCGGAGAAAACAACTTTCTCTCAAACATGTAGTTTATTGAGTCAATATATTAAGGAAAAGGGTTGCTTCAAAGATCTTTCTCTTGGTATCACATGCAACACAGACCCTTCTGGGTCTTCTGAGACTTCTTCTCAATCTGCAACAACCATGAACTTGTTTCCAACCATGGAAAACAATTTGACACAAAAGAACCTTACCACTATGGATTTGCTCACTCCACAAGCTGCTTTGAACAATTCCAATGCTATCAAGGGACCTAAAGCTGCACAATTGACAATGTTTTATAATGGTCAAGTTATTGTATTTGACGATTTTCCTGCCGACAAAGCACATGAGCTCATG…
		Protein	MSTSSEYSEVSGNKPPAKSPEKTTFSQTCSLLSQYIKEKGCFKDLSLGITCNTDPSGSSETSSQSATTMNLFPTMENNLTQKNLTTMDLLTPQAALNNSNAIKGPKAAQLTMFYNGQVIVFDDFPADKAHELMAFANKGISQSQNNSVYTYTQSQPSFPPNLVRTSVNTTAPIVPTVNIIPSTGTGTGSINEHLQVPSRPNLCDLPIMRKASLHRFLEKRKDRIAANAPYQVNKPAESMSWLVGAKSTQI
MsJAZ5	MsG0280008590	CDS	ATGGATGGTGTTACTGTTAAGGTTGAGCCAGAGAAGTTTACTGTTCTAGAATCTTCTATTGCTGTTGATGGTGCTAGTTCCAACATGGTTGAGGGGTCAATGATGAATTCTTCAGCAAACAAGTCAATGCCAGCATCTGGAACGAATCCAATGATTGCTAATACAACTCAGCTTACCATCTTCTATAATGGGAGTATTTGTATCTATGATGGAATTCCTGCAGAAAAGGTGCAAGAAATAATGTGCATTGCTGCTGCTGCTGCCAAGTCTAGTGAAACAAAGAAGATTGTGAAACAATCTCCCGTTCCCGTTCTTTCACCTGTTCCTTCAAGGCCTTCTTCGCCACATGGAACTGCTGATAATATCGCTTCACCACAGGCACATCCCTTTCCTGCAAAG…
		Protein	MDGVTVKVEPEKFTVLESSIAVDGASSNMVEGSMMNSSANKSMPASGTNPMIANTTQLTIFYNGSICIYDGIPAEKVQEIMCIAAAAAKSSETKKIVKQSPVPVLSPVPSRPSSPHGTADNIASPQAHPFPAKNSICRLQEFPIARRHSLQMFLQKRRDRLGSKAPYPSSPKTKVADNMENNFGADNSPDSVSMKEPREEFQPTISAS
MsJAZ6	MsG0580024589	CDS	GAAATTCCAGGTACATGTTCTTTTGCTACTTTTAACTTGTCAAGTCCTTCAACATTTTTTTTAGTAGGACTATTGCTAAATCATTATTTTTACAGTGTAATGAAGGCTAATATTAAGAAGGAAGAGCCTAGATGTGCACAAATGACAATTTTTTATGATGGGAAAGTAATAGTGTTTGATGATATTCCAGCTGAAAAAGTCAAGGACATTATGGTCTTTTCCTCCAAAGGAACTACTAACTCTCAAAACCACAACAATAACTATGCTTTCAGATTTGCTCAGAGCCACCCATCATTTCTTGCTAGAAATTCTGCCAACAATTCTCTTCAAGTATCATCCTCACCTGTTATTTATGATTTACCAATGACTAGGAAAGCTTCACTTCATCGGTTCTTGGAG…
		Protein	EIPGTCSFATFNLSSPSTFFLVGLLLNHYFYSVMKANIKKEEPRCAQMTIFYDGKVIVFDDIPAEKVKDIMVFSSKGTTNSQNHNNNYAFRFAQSHPSFLARNSANNSLQVSSSPVIYDLPMTRKASLHRFLEKRKDSTKQHESLQNLRTPMNFQQAPHLFLQEVSNLGHSSVMKTNIIKEEPRSAQMTIFYDGKVIVFDDIPAEKVNDIMVFCTKGTTTSRNHSNNYASRFAQSHPSFLARNFANNSAQIPSTPVIYDLSITRKASLHRFLERRMDR
MsJAZ7	MsG0580024590	CDS	ATGAATCATCACAACATGACACCTATGAATTTTCAACAACTTCCTCATCTCTTCCTACAAGAGATTCCTATTTTGGGAAACTCCAGTGTAATGAAGGCTAATGTTAAGAAGGAAGAGGCTAGATGTGCACAAATGACAATCTTCTATGATGGGAAAGTAATTGTGTTTGATGATGTTCCAGCTGAAAAAGCCAAAGACATCATGGACTTTTCCACAAAAGGAATTACTAGTACTTCACAAAACCACAACAACAACTATGCTTACTCTTCATTTCTTGCTAGAAATTCTCTTCAAGACTACTATCAAGTACCATCTATACCTGTTATTTATGATTTACCAATGACGAGGAAAGCTTCACTTCATCGGTTCTTGGAGAAAAGGAAGGATAGACATGGGCTC…
		Protein	MNHHNMTPMNFQQLPHLFLQEIPILGNSSVMKANVKKEEARCAQMTIFYDGKVIVFDDVPAEKAKDIMDFSTKGITSTSQNHNNNYAYSSFLARNSLQDYYQVPSIPVIYDLPMTRKASLHRFLEKRKDRHGLWDTSNIYFTWELNPRVMKANVKKEEARCAQMTIFYDGKVIVFDDVPADKAKDIMDFFHQRNY
MsJAZ8	MsG0680032555	CDS	ATGGATGGTGTTACTGTTAAGGTTGAGCCAGAGAAGTTTACTGTTCTAGAATCTTCTCCTATTGCTGTTGATGGTGCTAGTTCCAACATGATTGAGGGGTCAATGATGAATTCCTCAGCAAACAAGTCAATGCCAGCATCTGGAATGAATCCAGTGATTGCTAATACAACTCAGCTTACCATCTTCTATAATGGGAGTATTTGTATCTATGATGGAATTCCTGCAGAAAAGGTGCAAGAAATAATGCGCATTGCTGCTGCTGCTGCCAAGTCTAGTGAAACGAAGAAGATTGTGAAACAATCTCCCGTTCCCGTTCCTTCACCTGTTCCTTCAAGGCCTTCTTCGCCACATGGAACTGCTGATAATATCGCTTCACCACAGGCACCTCCCTTTCCTGCA…
		Protein	MDGVTVKVEPEKFTVLESSPIAVDGASSNMIEGSMMNSSANKSMPASGMNPVIANTTQLTIFYNGSICIYDGIPAEKVQEIMRIAAAAAKSSETKKIVKQSPVPVPSPVPSRPSSPHGTADNIASPQAPPFPAKSSICRLQEFPIARRHSLQMFLQKRRDRLGSKAPYPSSPKTKVADNMENNFGADNSPDSVSMKEPMEEFQPTISAS
MsJAZ9	MsG0880042776	CDS	ATGGATGGTGTTACTGTTAAGGTTGAGCCAGAGAAGTTTACTGTTCTAGAATCTTCTCCTATTGCTGTTGATGGTGCTAGTTCCAACATGATTGAGGGGTCAATGATGAATTCCTCAGCAAACAAGTCAATGCCAGCATCTGGAATGAATCCAGTGATTGCTAATACAACTCAGCTTACCATCTTCTATAATGGGAGTATTTGTATCTATGATGGAATTCCTGCAGAAAAGGTGCAAGAAATAATGCGCATTGCTGCTGCTGCTGCCAAGTCTAGTGAAACGAAGAAGATTGTGAAACAATCTCCCGTTCCCGTTCCTTCACCTGTTCCTTCAAGGCCTTCTTCGCCACATGGAACTGCTGATAATATCGCTTCACCACAGGCACCTCCCTTTCCTGCA…
		Protein	MSNLANTVSDGRRLTGKAPEKFKFSQTCSLLSQFLKEKRISGDSTPAFFGKMEPKASTKDLLANMQNSDGGLRLNASAIESLPQLVENPCIKKFDTRSTDPKTPQLTIFYSGKMLVFDAFSPTNATEIMELATKLASENPSAEENPPSAPVTSEKLKEPEIPQTNTALETIEQGNQAKCSDMRYPRRASLLKFLEKRKERVIARGPYQINGHKNEGSSSGSEPKDNSSDQFDLNL
MsJAZ10	MsG0880047288	CDS	ATGACTACTTCTAATAGTATCAATAATGTTGACATTAACAGCATCAGTGATCAAGAGTCAGTGAAGCATTTCTCTGCTGCTAACTGGCCATTGTCAACATCTGGACTAAATGCAATGACCCCTGGTACAACTCAGTTTGCCATCCTCTACAATGGAAGCATGTGTGTATATGATGGAATTCCTGCAGAAAAGGTGCATGAGATAATGATGATGGCTTCTGCCAATGCCAAGTCTTCTGAAATGAAGAGTGGAATTCCCTTCAATTCACTCTTTTCCAGTACCACCCCTTCTTCTCCACAAGGAAACTCTGACAATTTGCCTTCTCCCCCATCAGTTGGTTTTCCTGCTGCTGAGAAGAGTTCCATTTGCAGGATGCAAGAATTCCCATTAGCACGCAGA…
		Protein	MTTSNSINNVDINSISDQESVKHFSAANWPLSTSGLNAMTPGTTQFAILYNGSMCVYDGIPAEKVHEIMMMASANAKSSEMKSGIPFNSLFSSTTPSSPQGNSDNLPSPPSVGFPAAEKSSICRMQEFPLARRQSLQRFLEKRRIRVRSKAPYTSSSSKAANNIDNDFSPVMMPLEGK
MsJAZ11	MsG0880047330	CDS	ATGTCGACTTCATCGGACATTTCTGGTTTTTCCGGCAACAAACTGATAAAGTCGTCGGAGAAACCTACGTTTTCTCAAACTTGTAATCTATTGAGCCAATACCTCAAGGAGAAGAAGGGTAGTTTCGAAGGCCTTAACCTTCACAACGCATGCACCCCTGAAACAAATGGGTCATCACCTGGTTCATCTTCTCACTCTGGAATAACCATGGATTTATTTCCCACAAACGTGACACCGAAAAACCTTACAACTATGGATTTTTTCTTTCCAAGAGTTATTAATCCTATGGTTAAAGAGCCAGAAACTGCACAATTGACAATGTTTTATAATGGACAAGTTATTGTGTTGGATGATTTTCCTGCTGAGAAAGTTGAGGAGCTGAAATCATTTGCTAGAACT…
		Protein	MSTSSDISGFSGNKLIKSSEKPTFSQTCNLLSQYLKEKKGSFEGLNLHNACTPETNGSSPGSSSHSGITMDLFPTNVTPKNLTTMDFFFPRVINPMVKEPETAQLTMFYNGQVIVLDDFPAEKVEELKSFARTQTQHSLDEFFILFIFNLTDGKLNFIADMPIARKASLRRFMEKRKDRVSAYSPYQRTFPDSAPEKHADSAPWLVLGAKSIVHFHNDSHTILFFFYRTNNSMVNKPETAQLTLFYNGEVIVLDDFPADKVEELKSFASTQTRPSVIPDMSLQPPPTLTEDMVIARKASLLRFMEKRKARVSAKSPYQRSDSDSAPKKPTESTPYLF
