# Supplementary material for: Genome-Wide Identification, Phylogenetic, and Expression Analysis of Jasmonate ZIM-Domain Gene Family in Medicago Sativa L
Source: Int J Mol Sci. 2024 Oct 1;25(19):10589. doi: 10.3390/ijms251910589 (PMC11477025; doi:10.3390/ijms251910589)
Supplement: Supplementary file 1 [file ijms-25-10589-s001.zip › Table S2.xlsx]

## Sheet: Sheet1
Table S2. Conserved motifs predicted by the MEME program in MsJAZs.
Motif	Width	E-value	Motif sequence
1	37	2.7E-113	PKTAQLTIFYNGKVIVFDDIPAEKAQEIMLFATKGAS
2	29	5.1E-108	SDLPJARKASLQRFLEKRKDRVGSKAPYQ
3	18	3.3e-016	RCAQLTIFYDGKVIVFDD
4	21	8.2e-009	EKPTFSQTCSLLSQYLKEKKC
5	48	7.6e-008	ETKKIVKQSPVPVPSPVPSRPSSPHGTADNIASPQAPPFPAKNSICRL
6	35	3.3e-007	PKTKVADNMENNFGADNSPDSVSMKEPREEFQPTI
7	46	2.1e-003	QHDVKMFPLSNQANSLSAVNPFPKNHFVTFGQNMNGNNAKQPLLGG
8	27	6.3e-003	RTPMNFQQAPHLFLQEIPNLGNSSVMK
9	33	7.3e-003	IAVDGASSNMIEGSMMNSSANKSMPASGMNPMI
10	15	4.7e-002	MDGVTVKVEPEKFTV
