# Supplementary material for: Genome-Wide Identification, Phylogenetic, and Expression Analysis of Jasmonate ZIM-Domain Gene Family in Medicago Sativa L
Source: Int J Mol Sci. 2024 Oct 1;25(19):10589. doi: 10.3390/ijms251910589 (PMC11477025; doi:10.3390/ijms251910589)
Supplement: Supplementary file 1 [file ijms-25-10589-s001.zip › Table S3.xlsx]

## Sheet: Sheet1
Table S3. Primers of MsJAZ genes used for qRT-PCR.
Gene name	Forward primer (5`- 3`)	Reverse primer (5`- 3`)
MsJAZ1	ATGATTCCTTTGTGGCTATGTG	TGACCAAAAGTTACAAGATGATT
MsJAZ2	ATGGTAGAAGAAGAGGATAGTAATG	ATTGTTGGTGTTGATGGCTC
MsJAZ3	TGGCTTCTAACATAGCACATACA	CTAACAGGAGTGATGGGAACA
MsJAZ4	GTTATTGTATTTGACGATTTTCCTG	TAGGGATGATGTTCACAGTAGG
MsJAZ5	TTCAGCAAACAAGTCAATGCCAGC	ATGTGCCTGTGGTGAAGCGATA
MsJAZ6	TAACTCTCAAAACCACAACAATA	TGCTATCCTTCCTTTTCTCC
MsJAZ7	TTTGGGAAACTCCAGTGTAA	AGAAATGAAGAGTAAGCATAGTTG
MsJAZ8	CCACAGGCACCTCCCTTTCC	CAGCACCGAAGTTGTTCTCCA
MsJAZ9	ACACTGCCTTAGAAACAATC	ACTTCCAGAACTACTACCCTC
MsJAZ10	TTCTTCTCCACAAGGAAACTC	AAGTGACTGTCTGCGTGCTA
MsJAZ11	CGACTTCATCGGACATTTCT	AGAAGATGAACCAGGTGATGA
MsActin	CAAAAGATGGCAGATGCTGAGGAT	CATGCACCAGTATGACGAGGTCG
