# Supplementary material for: Genome-Wide Identification, Phylogenetic, and Expression Analysis of Jasmonate ZIM-Domain Gene Family in Medicago Sativa L
Source: Int J Mol Sci. 2024 Oct 1;25(19):10589. doi: 10.3390/ijms251910589 (PMC11477025; doi:10.3390/ijms251910589)
Supplement: Supplementary file 1 [file ijms-25-10589-s001.zip › Table S4.xlsx]

## Sheet: Sheet1
Table S4. Primers for cloning the MsJAZ1 gene.
Name	Primer (5`- 3`)
MsJAZ1-F	ATGATTCCTTTGTGGCTATG
MsJAZ1-R	TTATCCTTGGTTTGCTACCG
MsJAZ1-eYFP-F	CTCTAGAGTTAACCGGGCTCAGATGATTCCTTTGTGGCTATG
MsJAZ1-eYFP-R	CCTCAGAAATCAACTTTTGCTCTTATCCTTGGTTTGCTACCG
