# Supplementary material for: Genome-Wide Identification, Phylogenetic, and Expression Analysis of Jasmonate ZIM-Domain Gene Family in Medicago Sativa L
Source: Int J Mol Sci. 2024 Oct 1;25(19):10589. doi: 10.3390/ijms251910589 (PMC11477025; doi:10.3390/ijms251910589)
Supplement: Supplementary file 1 [file ijms-25-10589-s001.zip › Table S5.xlsx]

## Sheet: Sheet1
Table S5 The expression of MsJAZs in different tissues.
Gene Name	Elongated Stem	Flower	Leaf	Nodule	Post-Elongated Stem	Root
MsJAZ1	878	743.333	1511.67	221	668	287.333
MsJAZ2	59	11.6667	27.6667	2	20	12.5
MsJAZ3	21	8.33333	1.66667	2.66667	16.6667	5
MsJAZ4	486.5	686.667	731	795	364.667	903.5
MsJAZ5	315.667	389	607	568.333	389.5	1099
MsJAZ6	22.3333	5.66667	93	0.333333	9.66667	2
MsJAZ7	369.667	39	269.5	43.6667	233.333	85.3333
MsJAZ8	86.6667	90	172.333	207	84	379
MsJAZ9	523.667	177.333	561.5	239.333	286	202
MsJAZ10	1051.67	418.667	1879	104.667	570	251
MsJAZ11	25.6667	9.66667	122	99	7.33333	43.5
